# Supplementary material for: Alternative Conceptual Approach to the Design of Bifunctional Catalysts: An Osmium Germylene System for the Dehydrogenation of Formic Acid
Source: Inorg Chem. 2021 Oct 16;60(21):16860–70. doi: 10.1021/acs.inorgchem.1c02893 (PMC8564761; doi:10.1021/acs.inorgchem.1c02893)
Supplement: Supplementary file 2 — ic1c02893_si_002.xyz [file ic1c02893_si_002.xyz]

82
 Complex 2 (vacuum)
 Os                 0.84485000    0.42652400   -0.00286900
 H                  0.76681800    0.06659900    1.62830800
 H                  1.64154300    1.56894300    0.85191200
 H                  1.60364100    1.49385100   -0.97995500
 H                  0.53502700   -0.00659300   -1.59828900
 Ge                -0.94304700   -1.13767100    0.00236900
 P                 -1.01551700    1.92297400    0.02342500
 P                  2.88362400   -0.75276700   -0.08306900
 N                 -1.88048400   -2.71552000    0.11638700
 N                 -2.56377700   -0.31499300   -0.27535400
 C                 -1.35467000   -4.04061700    0.36812500
 H                 -1.79396300   -4.47855500    1.28044500
 H                 -0.26765300   -3.98584800    0.50633600
 H                 -1.56053300   -4.72274700   -0.47442200
 C                 -3.25407200   -2.53440800   -0.07223500
 C                 -4.22454500   -3.53460000   -0.05286200
 H                 -3.94338600   -4.57334200    0.12470000
 C                 -5.56575600   -3.20188000   -0.26569600
 H                 -6.32155000   -3.98843800   -0.25046000
 C                 -5.93840300   -1.88050200   -0.49964700
 H                 -6.98696900   -1.63157700   -0.67057700
 C                 -4.97757100   -0.86680900   -0.52170600
 H                 -5.26749200    0.16765500   -0.71263100
 C                 -3.63771200   -1.18445600   -0.30250800
 C                 -2.64047500    1.10358900   -0.50924100
 H                 -3.47591000    1.55828800    0.04864600
 H                 -2.80452000    1.31769500   -1.57868000
 C                 -1.48187500    2.56873700    1.76907000
 C                 -2.01233500    1.36224800    2.56598700
 H                 -1.26902500    0.55453700    2.60805000
 H                 -2.94947100    0.95638000    2.15608600
 H                 -2.21655000    1.68560200    3.59986600
 C                 -2.55465700    3.66495000    1.78303400
 H                 -2.87382400    3.83605300    2.82437900
 H                 -3.45448800    3.39681400    1.20889800
 H                 -2.16925600    4.62144500    1.40367700
 C                 -0.23332800    3.09513500    2.49213700
 H                  0.23348500    3.93979800    1.96718400
 H                  0.52225400    2.30796400    2.60414400
 H                 -0.52593300    3.44561300    3.49612300
 C                 -0.93274600    3.36675700   -1.22587300
 C                 -0.51641200    2.77481700   -2.58485800
 H                 -0.50586600    3.58468400   -3.33276200
 H                 -1.21984300    2.00518200   -2.93895300
 H                  0.47824400    2.31786700   -2.54191400
 C                 -2.26274100    4.10980000   -1.43996500
 H                 -2.11976200    4.85984800   -2.23554300
 H                 -2.60999000    4.64573700   -0.55086000
 H                 -3.06846600    3.44016800   -1.77543400
 C                  0.14560200    4.35823500   -0.77066600
 H                  1.08938200    3.84225500   -0.53846600
 H                 -0.16989200    4.92947700    0.11479400
 H                  0.34039000    5.08440500   -1.57734600
 C                  2.87073000   -2.62998600    0.08038600
 H                  3.92808100   -2.93879800    0.03215500
 C                  2.13649300   -3.31375500   -1.07505500
 H                  2.01578500   -4.38820000   -0.86223300
 H                  2.68615100   -3.22811200   -2.02218800
 H                  1.13358000   -2.88375200   -1.23007900
 C                  2.30128600   -3.06639600    1.43197800
 H                  1.32778200   -2.59026400    1.62916900
 H                  2.96838700   -2.80335200    2.26349300
 H                  2.16461700   -4.15982600    1.45314400
 C                  3.86894700   -0.52844400   -1.68172300
 H                  4.57310300   -1.37838100   -1.72072000
 C                  2.98435100   -0.56710200   -2.93380600
 H                  2.39724500    0.35863200   -3.00925900
 H                  2.26752300   -1.39686900   -2.94054300
 H                  3.62095100   -0.65171400   -3.82945000
 C                  4.67257800    0.77667800   -1.69798900
 H                  5.10640100    0.92965900   -2.69899300
 H                  5.50203100    0.78379600   -0.97763200
 H                  4.01689900    1.63682700   -1.48385100
 C                  4.15233900   -0.21567100    1.20338100
 H                  4.39445800    0.79855200    0.84742700
 C                  5.43522500   -1.05202500    1.20954400
 H                  6.20582900   -0.55500300    1.82038100
 H                  5.85724700   -1.20207400    0.20437100
 H                  5.26301100   -2.04502600    1.65474400
 C                  3.60985200   -0.04529400    2.62479900
 H                  3.37038800   -1.00674300    3.10137400
 H                  2.70409500    0.57208200    2.63654600
 H                  4.37647200    0.44496400    3.24688300
96
 Complex 3 vacuum
 Os                 0.60751300   -0.98557800    0.06465400
 H                  0.11887400   -1.84205900   -1.20614300
 H                  1.51173500   -1.63973000    1.27424700
 H                  0.74720500   -2.56633200   -0.00067200
 Ge                -1.00717200    0.53025400   -1.00439800
 P                 -1.35868700   -1.49935400    1.34576500
 P                  2.69524500   -0.71100800   -1.03822100
 N                 -2.64190500    0.36976600   -0.14081400
 N                 -1.94873200    1.26345900   -2.41754400
 O                  1.04826400    0.94024000    1.08643100
 O                 -0.34910400    2.24566000   -0.08852900
 C                  0.55326500    2.05809000    0.79074900
 C                  1.06987700    3.25493500    1.51737900
 C                  0.52938400    4.51834800    1.26130600
 H                 -0.27118500    4.61032700    0.52711500
 C                  1.01547800    5.63129000    1.94189800
 H                  0.59092000    6.61717700    1.74532500
 C                  2.04122700    5.48527600    2.87632900
 H                  2.42156500    6.35932400    3.40853000
 C                  2.58260700    4.22452700    3.13132500
 H                  3.38420800    4.11161100    3.86334800
 C                  2.09729200    3.10910500    2.45513400
 H                  2.50581900    2.11524400    2.64010400
 C                 -1.11389200   -1.52476700    3.23626000
 C                 -2.41706600   -1.43249000    4.04673000
 H                 -2.16239600   -1.40842000    5.11949800
 H                 -3.08730500   -2.28442600    3.89138500
 H                 -2.97622800   -0.51033900    3.83136200
 C                 -0.25689300   -0.29493900    3.58447300
 H                 -0.14571700   -0.23815000    4.67986400
 H                 -0.71818000    0.64655700    3.24834000
 H                  0.74064700   -0.35421500    3.13244800
 C                 -0.33782300   -2.78410200    3.64173800
 H                  0.56473000   -2.91224500    3.02510900
 H                 -0.95172100   -3.69328600    3.56365200
 H                 -0.02043800   -2.69173800    4.69368600
 C                 -2.24685200   -3.09423600    0.76334400
 C                 -3.38248800   -3.54545100    1.69297500
 H                 -3.93629200   -4.36252100    1.20198900
 H                 -4.10765700   -2.74581500    1.90438100
 H                 -3.00465900   -3.93877500    2.64714700
 C                 -1.25337400   -4.25856000    0.61770000
 H                 -0.68511800   -4.45229300    1.53709700
 H                 -0.53693000   -4.07967800   -0.19346300
 H                 -1.81618900   -5.17443700    0.37193000
 C                 -2.84924300   -2.80557400   -0.62417200
 H                 -3.27477400   -3.74161400   -1.02236900
 H                 -2.08806600   -2.45272500   -1.33318800
 H                 -3.65581600   -2.05944600   -0.59191900
 C                 -2.73499800   -0.21975400    1.16093900
 H                 -3.70608400   -0.72050800    1.31220500
 H                 -2.62652200    0.52697600    1.96982400
 C                 -3.67988900    0.99323700   -0.81078700
 C                 -4.99036000    1.15655600   -0.37256900
 H                 -5.28237600    0.79947800    0.61673800
 C                 -5.92819800    1.79044100   -1.19981400
 H                 -6.95434200    1.91618900   -0.84994000
 C                 -5.55232000    2.26455700   -2.44888500
 H                 -6.28166300    2.76329500   -3.08945400
 C                 -4.23147900    2.11633700   -2.89800600
 H                 -3.94693700    2.49967000   -3.87874500
 C                 -3.28988600    1.48444000   -2.09170100
 C                 -1.42610900    1.77125000   -3.66308600
 H                 -1.95085800    1.33277000   -4.53051400
 H                 -0.36224200    1.51702200   -3.75358800
 H                 -1.51911100    2.87071900   -3.73166800
 C                  2.66990200    0.13393000   -2.71385200
 H                  3.69032800    0.06664600   -3.12058500
 C                  1.72880900   -0.59569400   -3.67467900
 H                  0.69041500   -0.56333800   -3.31326200
 H                  1.99776100   -1.65531900   -3.79754500
 H                  1.76272100   -0.12331100   -4.66942700
 C                  2.30886900    1.61648800   -2.59659800
 H                  2.19986700    2.05745700   -3.60046800
 H                  3.07977800    2.19474400   -2.06683200
 H                  1.35801700    1.76830000   -2.06325200
 C                  3.87022100    0.37910500   -0.05112200
 H                  3.30876800    1.32420300    0.02175800
 C                  4.06714500   -0.13445200    1.37756100
 H                  4.57092700   -1.11479100    1.39519400
 H                  3.11082200   -0.23242000    1.90483100
 H                  4.70657000    0.56907400    1.93534500
 C                  5.22477500    0.66797300   -0.70232000
 H                  5.74611500    1.45513000   -0.13422800
 H                  5.14041500    1.01698200   -1.74182500
 H                  5.87396200   -0.22140400   -0.69041300
 C                  4.69451800   -2.22266500   -2.49898200
 H                  5.34285700   -1.33773700   -2.47423200
 H                  4.17598800   -2.23589500   -3.47011000
 H                  5.34683800   -3.11003400   -2.47009700
 C                  3.70000800   -2.28458700   -1.33331800
 H                  4.27737500   -2.37560200   -0.39722200
 C                  2.83610300   -3.54373100   -1.45797800
 H                  2.09198000   -3.45259900   -2.26482600
 H                  2.29355300   -3.75560800   -0.52904200
 H                  3.47773700   -4.40998600   -1.68608400
86
 Complex 5 (tol)
 Os                 0.82760900    0.47567500    0.05008100
 H                  0.54242400    0.01783800    1.56635300
 H                  1.76460400    1.76132200   -0.36029900
 H                  1.33405700    1.33815900    1.29321300
 Ge                -0.98839800   -1.16375300   -0.16777400
 P                 -1.07216400    1.96188000    0.06834100
 P                  2.86617600   -0.73303400    0.21258900
 N                 -2.61190500   -0.26237600   -0.20584700
 N                 -1.96620800   -2.67366800    0.27525700
 O                 -0.76197500   -1.48844300   -2.19895000
 O                  0.84432400    0.09309200   -2.16175700
 C                  0.12605100   -0.75818700   -2.73152200
 C                 -0.96945200    3.45312800   -1.11647700
 C                 -2.31522500    4.14090400   -1.39843300
 H                 -2.15341000    4.92974200   -2.15246900
 H                 -2.75180400    4.62290600   -0.51675000
 H                 -3.06083200    3.44920400   -1.81757400
 C                 -0.43226200    2.90890100   -2.45034400
 H                 -0.40303900    3.73023500   -3.18551300
 H                 -1.07465800    2.11665000   -2.86654300
 H                  0.57933400    2.49787100   -2.34608400
 C                  0.03033400    4.48102400   -0.57301700
 H                  0.99008800    4.01102900   -0.30882900
 H                 -0.35779500    5.00964900    0.30990700
 H                  0.22955200    5.23996100   -1.34834400
 C                 -1.55861900    2.53896600    1.82962700
 C                 -2.62986900    3.63713900    1.84049400
 H                 -2.97224200    3.78811200    2.87781400
 H                 -3.51749100    3.37781900    1.24448600
 H                 -2.23794900    4.60084800    1.48649600
 C                 -0.33277000    3.05297700    2.60058600
 H                  0.21177800    3.84222700    2.06446800
 H                  0.37550400    2.24513700    2.82389900
 H                 -0.67142800    3.47556100    3.56151700
 C                 -2.11650500    1.31669100    2.58039400
 H                 -2.30278200    1.60312700    3.62899000
 H                 -1.40767600    0.47674800    2.58543300
 H                 -3.06808100    0.95851800    2.16163700
 C                 -2.67109100    1.13918300   -0.50754600
 H                 -3.52103700    1.62733900   -0.00280800
 H                 -2.78705100    1.32480500   -1.59111800
 C                 -3.70578100   -1.10094600   -0.11097700
 C                 -5.04900100   -0.75831900   -0.24455600
 H                 -5.32650300    0.27108900   -0.47963100
 C                 -6.03950600   -1.73895400   -0.08581200
 H                 -7.09050900   -1.46344400   -0.19320700
 C                 -5.68656800   -3.05238800    0.19402600
 H                 -6.45790100   -3.81617700    0.31126300
 C                 -4.33587900   -3.41431100    0.31967100
 H                 -4.07061200   -4.45128200    0.53114100
 C                 -3.34012500   -2.45267300    0.17078800
 C                 -1.47152200   -4.01396500    0.48535500
 H                 -1.84911600   -4.44051700    1.43160600
 H                 -0.37567600   -4.00126800    0.54053100
 H                 -1.76176000   -4.69546500   -0.33515700
 C                  2.75252600   -2.56182600    0.61527800
 H                  3.78448000   -2.90212200    0.79299700
 C                  1.95071100   -2.78801200    1.89810900
 H                  0.89934000   -2.49155100    1.76922600
 H                  2.34736100   -2.21539600    2.75028300
 H                  1.97271200   -3.85467800    2.17415900
 C                  2.18590800   -3.37447600   -0.54932400
 H                  2.01667500   -4.41714600   -0.23543400
 H                  2.87176000   -3.40323600   -1.40881000
 H                  1.22245100   -2.97313500   -0.90272900
 C                  3.87087900   -0.74100900   -1.37444800
 H                  3.20486700   -1.31897900   -2.03774500
 C                  4.02973100    0.63937800   -2.01781000
 H                  4.69933000    1.29172800   -1.43933800
 H                  3.06396700    1.14598800   -2.13094200
 H                  4.47288000    0.52037000   -3.02053900
 C                  5.21974200   -1.45925600   -1.29965700
 H                  5.63277300   -1.58184800   -2.31439700
 H                  5.15508200   -2.46137600   -0.85085000
 H                  5.95125500   -0.87292700   -0.72239300
 C                  3.92607200   -0.07462800    1.62297000
 H                  3.16561500    0.05828000    2.41120400
 C                  4.50385800    1.30803900    1.31064300
 H                  3.75840600    1.97492900    0.85497500
 H                  4.86032400    1.78043100    2.24022300
 H                  5.36754800    1.23469000    0.63131400
 C                  5.01602500   -0.99805800    2.17382800
 H                  4.61757900   -1.94355500    2.56758500
 H                  5.78250600   -1.23706400    1.42264000
 H                  5.52643600   -0.49302800    3.01066400
 H                  0.28093300   -0.89284400   -3.81918400
86
 Complex TS(5-6ta) (tol)
 Os                -0.77789600    0.45040000   -0.06149900
 H                 -0.85036400    0.27755100   -1.66092600
 H                 -1.64336900    1.60458400    0.67973300
 H                 -1.46947400    1.51814300   -1.02125200
 Ge                 1.08541000   -1.14961100   -0.31208700
 P                  1.09652100    1.95840300   -0.07482000
 P                 -2.84828100   -0.74764400   -0.15649600
 N                  2.66412700   -0.28576100    0.07203800
 N                  2.07513400   -2.69383000   -0.42344700
 O                  0.06937500   -0.15389700    1.92225100
 O                 -1.57603200   -1.12953700    3.13669900
 C                 -0.43125100   -0.74518800    2.95298500
 C                  1.00510400    3.38587900    1.18941400
 C                  2.35550300    4.06527400    1.46871400
 H                  2.20426400    4.83778100    2.24141400
 H                  2.78503400    4.56432100    0.59322600
 H                  3.10205900    3.36210600    1.86694700
 C                  0.49878700    2.79848100    2.51771800
 H                  0.45969100    3.60893400    3.26442600
 H                  1.15965100    2.01054300    2.90536600
 H                 -0.50519200    2.36659400    2.41923100
 C                 -0.00964200    4.42784800    0.70282500
 H                 -0.97001400    3.96249100    0.43194600
 H                  0.36077900    5.00037700   -0.15965500
 H                 -0.20531100    5.14892100    1.51390800
 C                  1.53120100    2.63343500   -1.81309700
 C                  2.61031300    3.72382000   -1.80614000
 H                  2.90879800    3.93386500   -2.84673000
 H                  3.51991700    3.42391000   -1.26440600
 H                  2.24344100    4.66771100   -1.38024600
 C                  0.27874100    3.18708900   -2.51073600
 H                 -0.21209600    3.98717500   -1.94114600
 H                 -0.46322100    2.40009500   -2.69800000
 H                  0.57459600    3.60867300   -3.48603600
 C                  2.04986800    1.45249500   -2.65274300
 H                  2.24399100    1.80808000   -3.67818600
 H                  1.30756500    0.64388300   -2.71930100
 H                  2.98977200    1.03323500   -2.26460500
 C                  2.69920900    1.10940200    0.44005800
 H                  3.55262000    1.62637100   -0.02924200
 H                  2.79720700    1.22103800    1.53257800
 C                  3.75255200   -1.13282100    0.16035900
 C                  5.06460200   -0.79053000    0.49299800
 H                  5.31346800    0.24412400    0.73443100
 C                  6.04922500   -1.78036500    0.51868600
 H                  7.07513600   -1.51143700    0.77704100
 C                  5.73005500   -3.10452100    0.22122700
 H                  6.50506600   -3.87241700    0.24451900
 C                  4.41866700   -3.46319000   -0.10183200
 H                  4.17636400   -4.50331100   -0.32411200
 C                  3.42366300   -2.48549600   -0.13134100
 C                  1.59170400   -4.02923500   -0.71212400
 H                  2.08623100   -4.44969900   -1.60362500
 H                  0.51195600   -3.99648000   -0.90490700
 H                  1.76647800   -4.71120800    0.13687600
 C                 -2.72148300   -2.59323100   -0.47771500
 H                 -3.75751800   -2.96512700   -0.53395400
 C                 -2.03493300   -2.88770100   -1.81316500
 H                 -1.00375800   -2.50230600   -1.82342400
 H                 -2.55409800   -2.44213100   -2.67392300
 H                 -1.99046000   -3.97597800   -1.98184300
 C                 -2.01649600   -3.32329700    0.66543300
 H                 -1.95958700   -4.40145900    0.44261300
 H                 -2.53198300   -3.20322200    1.62743600
 H                 -0.98941500   -2.95116600    0.80686200
 C                 -3.97946900   -0.67133600    1.33668600
 H                 -3.43513500   -1.31478200    2.04063200
 C                 -4.02163500    0.70996400    1.99325900
 H                 -4.43177900    1.48658100    1.33005700
 H                 -3.02091800    1.02169900    2.31675500
 H                 -4.66288900    0.66399800    2.88917600
 C                 -5.39066300   -1.22530700    1.13578400
 H                 -5.87013300   -1.36167300    2.11907200
 H                 -5.40557900   -2.20301300    0.63165100
 H                 -6.02595100   -0.53407100    0.56043300
 C                 -3.83283300   -0.14399300   -1.65193200
 H                 -3.04691600   -0.10619900   -2.42438700
 C                 -4.35111600    1.28402300   -1.45647300
 H                 -3.57714200    1.96149000   -1.06949900
 H                 -4.70464100    1.68809600   -2.41933500
 H                 -5.20438800    1.30684600   -0.76117500
 C                 -4.96201400   -1.03590200   -2.17940000
 H                 -4.65566000   -2.07676300   -2.35119200
 H                 -5.83043100   -1.04818200   -1.50726500
 H                 -5.30933000   -0.63796900   -3.14766000
 H                  0.33851800   -0.89382600    3.75170200
86
 Complex 6ta (tol)
 Os                -0.77248000    0.42387400   -0.09679500
 H                 -0.80513000    0.28386200   -1.70434700
 H                 -1.64214000    1.56417100    0.65277500
 H                 -1.44422500    1.52947700   -1.02450600
 Ge                 1.10379500   -1.19229100   -0.31393300
 P                  1.10350500    1.93008800   -0.09358100
 P                 -2.83393300   -0.78043300   -0.17609200
 N                  2.66808000   -0.31276800    0.10168700
 N                  2.11672200   -2.72572300   -0.40115300
 O                 -0.11724800   -0.28022600    1.91511700
 O                 -1.79972600    0.30451200    3.30984200
 C                 -0.71873300   -0.21034500    3.04979500
 C                  1.00868900    3.37476700    1.14883000
 C                  2.35679300    4.05890200    1.42792200
 H                  2.20091500    4.83245600    2.19857300
 H                  2.78637000    4.55796100    0.55254600
 H                  3.10549000    3.35985900    1.82961100
 C                  0.49539800    2.79682100    2.47736700
 H                  0.46698500    3.60664700    3.22501300
 H                  1.15189100    2.00556600    2.86964400
 H                 -0.51460100    2.37887400    2.38480600
 C                 -0.00519100    4.41056500    0.64769300
 H                 -0.96528700    3.94215100    0.38153200
 H                  0.36724600    4.97235300   -0.22111400
 H                 -0.20245800    5.14096200    1.44994600
 C                  1.56181000    2.58131800   -1.83688600
 C                  2.64118300    3.67139200   -1.82912500
 H                  2.95673800    3.86535800   -2.86777900
 H                  3.54193600    3.38035500   -1.26807700
 H                  2.26698100    4.62156900   -1.42412300
 C                  0.31960900    3.12896500   -2.55691200
 H                 -0.18299500    3.92909700   -1.99760200
 H                 -0.41623900    2.33907700   -2.75395800
 H                  0.63032900    3.54845600   -3.52847300
 C                  2.09079500    1.39106200   -2.65639600
 H                  2.29369200    1.73357700   -3.68459400
 H                  1.35120700    0.57977300   -2.71999000
 H                  3.02848800    0.97943000   -2.25469000
 C                  2.69957000    1.08850800    0.44680000
 H                  3.55720400    1.59593200   -0.02508400
 H                  2.79422100    1.21746200    1.53783700
 C                  3.76721000   -1.14476000    0.20024500
 C                  5.07149100   -0.78427400    0.54513000
 H                  5.30439600    0.25346500    0.78899000
 C                  6.06857000   -1.76073400    0.58027400
 H                  7.08833500   -1.47821800    0.84818100
 C                  5.76964400   -3.08914400    0.27963700
 H                  6.55446500   -3.84677000    0.31012400
 C                  4.46684000   -3.46507900   -0.05643300
 H                  4.24150300   -4.50811200   -0.28226700
 C                  3.45906600   -2.50014200   -0.09541800
 C                  1.66377900   -4.07315100   -0.68348900
 H                  2.16451800   -4.48565700   -1.57525300
 H                  0.58328300   -4.07052800   -0.86957600
 H                  1.86122300   -4.74608500    0.16768700
 C                 -2.74707100   -2.63126100    0.12304300
 H                 -3.78843600   -2.97199700    0.22658100
 C                 -2.12009300   -3.37989800   -1.05247500
 H                 -1.17661800   -2.90686400   -1.37099900
 H                 -2.78482400   -3.42022000   -1.92767400
 H                 -1.89879500   -4.42049600   -0.76426700
 C                 -2.01363600   -2.93388400    1.43076700
 H                 -2.11441300   -4.00291700    1.67870500
 H                 -2.40636000   -2.35023300    2.27673500
 H                 -0.94095500   -2.70155700    1.34941800
 C                 -4.05320400   -0.19588300    1.12382100
 H                 -3.37098000   -0.03693000    1.97357000
 C                 -4.65174300    1.16837000    0.77316600
 H                 -5.44822900    1.08587700    0.01603500
 H                 -3.89011900    1.87092700    0.40363900
 H                 -5.10103800    1.61416500    1.67513300
 C                 -5.14642000   -1.17371900    1.55954400
 H                 -5.75273700   -0.69880800    2.34855400
 H                 -4.73922300   -2.09962500    1.99049200
 H                 -5.83169300   -1.44794600    0.74334700
 C                 -3.67074400   -0.72415700   -1.86193200
 H                 -2.94747000   -1.28162200   -2.48119000
 C                 -3.79298000    0.66855600   -2.48744200
 H                 -2.82543300    1.18127500   -2.55023400
 H                 -4.18618000    0.56844300   -3.51268600
 H                 -4.48623700    1.31622900   -1.93331000
 C                 -5.01952800   -1.44641300   -1.92760300
 H                 -4.99344000   -2.45701000   -1.49462100
 H                 -5.80255100   -0.87489600   -1.40589800
 H                 -5.33706100   -1.54813300   -2.97836800
 H                 -0.12257300   -0.68929200    3.86560400
86
 Complex TS(6ta-7ta) (tol)
 Os                -0.82049300    0.47258600   -0.15941800
 H                 -0.95681800    0.51390200   -1.75639600
 H                 -1.64601400    1.52020200    0.76402500
 H                 -1.52871200    1.67847700   -0.92860800
 Ge                 1.01777800   -1.12614800   -0.50346000
 P                  1.06166700    1.96589900   -0.13563000
 P                 -2.86362300   -0.74700100   -0.12948500
 N                  2.58790500   -0.30032200    0.01507200
 N                  1.98292800   -2.68768700   -0.57037000
 O                 -0.30067300   -0.79785500    1.65436100
 O                 -0.03283800   -0.53489800    3.86024600
 C                  0.38677300   -0.49863400    2.72053100
 C                  0.97817600    3.38019200    1.14536300
 C                  2.32124300    4.07963300    1.40921900
 H                  2.17822900    4.81551800    2.21807900
 H                  2.70779500    4.62557200    0.54220200
 H                  3.09805300    3.38010800    1.75228400
 C                  0.50951500    2.77105600    2.47650700
 H                  0.41733800    3.57825900    3.22160300
 H                  1.22755300    2.04284100    2.87954400
 H                 -0.46745000    2.27799200    2.38934300
 C                 -0.06340700    4.40839700    0.68738500
 H                 -1.02272100    3.92975000    0.43726600
 H                  0.27829100    4.98805000   -0.18209200
 H                 -0.25013900    5.12471100    1.50455700
 C                  1.49651600    2.66449900   -1.86904000
 C                  2.57685800    3.75344600   -1.84652300
 H                  2.88284700    3.97011600   -2.88354200
 H                  3.48259600    3.45131800   -1.29980800
 H                  2.20563500    4.69452800   -1.41833600
 C                  0.24597000    3.23223600   -2.55861000
 H                 -0.24114300    4.02671100   -1.97798600
 H                 -0.49962400    2.45182400   -2.75640400
 H                  0.54382100    3.66631400   -3.52773200
 C                  2.01285100    1.49561500   -2.72686500
 H                  2.21513500    1.86922300   -3.74415300
 H                  1.26610500    0.69308800   -2.81496900
 H                  2.94863400    1.06347800   -2.34250200
 C                  2.66325300    1.10034300    0.35318900
 H                  3.51707300    1.58951200   -0.14562900
 H                  2.79847300    1.23698100    1.44032800
 C                  3.64286900   -1.17972200    0.18326600
 C                  4.92992000   -0.87380300    0.62567700
 H                  5.18592200    0.15384800    0.88934600
 C                  5.88264800   -1.89078400    0.73091600
 H                  6.88917000   -1.65061000    1.07822300
 C                  5.55306700   -3.20355800    0.40127100
 H                  6.30109900   -3.99350700    0.48847200
 C                  4.26438300   -3.52434700   -0.03733900
 H                  4.01354000   -4.55710900   -0.28313000
 C                  3.30297400   -2.52022400   -0.14794600
 C                  1.50999600   -3.99379800   -0.98115100
 H                  2.14423600   -4.40885700   -1.78210000
 H                  0.48702500   -3.90969600   -1.36993300
 H                  1.50012200   -4.70692200   -0.13949600
 C                 -2.84319500   -2.46272500   -0.88357900
 H                 -3.89154500   -2.79742400   -0.91938300
 C                 -2.30785700   -2.42054100   -2.31570600
 H                 -1.24066000   -2.15030400   -2.33317600
 H                 -2.83926700   -1.68859200   -2.94350900
 H                 -2.41788400   -3.40905800   -2.79031000
 C                 -2.05970400   -3.45368300   -0.02178700
 H                 -1.92066500   -4.40133400   -0.56678500
 H                 -2.58108500   -3.69099500    0.91656900
 H                 -1.06534700   -3.06373100    0.24782700
 C                 -3.48912800   -1.08143000    1.60356100
 H                 -2.73267600   -1.79743800    1.96114300
 C                 -3.39782700    0.12104600    2.54642700
 H                 -4.01531100    0.96967100    2.21778400
 H                 -2.35985800    0.45554100    2.65960600
 H                 -3.75334700   -0.18238300    3.54465200
 C                 -4.86911000   -1.73776500    1.67668900
 H                 -5.05245300   -2.09668700    2.70241000
 H                 -4.97453700   -2.60317300    1.00518200
 H                 -5.66897300   -1.02005900    1.43577700
 C                 -4.19044900    0.13626000   -1.12858000
 H                 -3.61865400    0.44716900   -2.01941400
 C                 -4.67304800    1.40891000   -0.42775600
 H                 -3.83751000    2.01750600   -0.05410200
 H                 -5.25358300    2.02569800   -1.13270400
 H                 -5.33441700    1.17166600    0.42020800
 C                 -5.38040800   -0.70107300   -1.60454400
 H                 -5.08023200   -1.54291100   -2.24464700
 H                 -5.97173200   -1.10120600   -0.76857700
 H                 -6.05151000   -0.06508800   -2.20520400
 H                  1.45802400   -0.23495000    2.52418400
86
 Complex 7a (tol)
 Os                -0.79481400    0.42662200   -0.13248200
 H                 -0.57483400   -0.07789500   -1.65453000
 H                 -1.70646800    1.74624500    0.14433100
 H                 -1.18872100    1.24786900   -1.44376900
 Ge                 1.05288000   -1.17991300   -0.07391000
 P                  1.09682900    1.93085600   -0.08963900
 P                 -2.86806600   -0.75171400   -0.24788000
 N                  2.64775800   -0.30437400    0.19728000
 N                  2.05036100   -2.70891200   -0.29207600
 O                 -1.01343600    0.19804400    2.02439100
 O                 -0.59683800   -0.68769300    4.03381400
 C                 -0.33548400   -0.50829900    2.85829600
 C                  0.97958500    3.40358600    1.11715700
 C                  2.32064900    4.09595100    1.41131800
 H                  2.14854400    4.86886100    2.17901700
 H                  2.75658500    4.59809300    0.54085400
 H                  3.07032500    3.40430000    1.82337700
 C                  0.44067200    2.84443000    2.44302400
 H                  0.38349500    3.66640500    3.17555000
 H                  1.09952200    2.07192200    2.87024000
 H                 -0.55419200    2.39736600    2.33366700
 C                 -0.02133900    4.43265300    0.57743100
 H                 -0.97808200    3.96343500    0.30123300
 H                  0.37058900    4.97600500   -0.29477300
 H                 -0.22986000    5.17887500    1.36202200
 C                  1.60712300    2.54099200   -1.83525600
 C                  2.69205200    3.62574200   -1.81440300
 H                  3.05163600    3.78704000   -2.84420600
 H                  3.56825700    3.35018600   -1.20881600
 H                  2.30499900    4.58866100   -1.45379200
 C                  0.39551900    3.08877400   -2.60637500
 H                 -0.14708100    3.86962900   -2.05738300
 H                 -0.31943600    2.29636100   -2.86191000
 H                  0.75047700    3.53174100   -3.55190300
 C                  2.15321300    1.32973400   -2.61128100
 H                  2.37288900    1.64338800   -3.64528600
 H                  1.41928400    0.51301100   -2.66381600
 H                  3.08588200    0.93326600   -2.18338400
 C                  2.68970600    1.10571700    0.49860600
 H                  3.54926700    1.59156600    0.01046500
 H                  2.78572700    1.27372300    1.58425100
 C                  3.75382400   -1.13301200    0.16417800
 C                  5.08673100   -0.77519800    0.37580000
 H                  5.34347700    0.25788600    0.61567900
 C                  6.08289400   -1.74923300    0.28552200
 H                  7.12470200   -1.46951900    0.45159100
 C                  5.75489700   -3.07255400   -0.00676300
 H                  6.53920200   -3.82853500   -0.07239600
 C                  4.42439300   -3.44606500   -0.21162300
 H                  4.17738800   -4.48515000   -0.43308600
 C                  3.41706700   -2.48396300   -0.12559100
 C                  1.56013800   -4.05118200   -0.53309500
 H                  1.94962200   -4.45740600   -1.48171800
 H                  0.46461300   -4.03826900   -0.59157300
 H                  1.85005400   -4.73398400    0.28276800
 C                 -2.75204800   -2.61431100   -0.42895900
 H                 -3.78684600   -2.98277000   -0.50893200
 C                 -2.01362700   -3.00368600   -1.71043400
 H                 -0.98010600   -2.62418800   -1.71227200
 H                 -2.50413000   -2.61452500   -2.61510800
 H                 -1.97140100   -4.10080900   -1.80488400
 C                 -2.11392400   -3.25439700    0.80472300
 H                 -1.98766500   -4.33761500    0.64712400
 H                 -2.72414200   -3.12200800    1.70971400
 H                 -1.12117100   -2.82536100    1.01492200
 C                 -3.89717300   -0.55376300    1.30477600
 H                 -3.20411600   -0.96424800    2.05678800
 C                 -4.13410900    0.90496700    1.70357800
 H                 -4.85147900    1.40677600    1.03775500
 H                 -3.19712800    1.47507400    1.71374100
 H                 -4.55412300    0.93299600    2.72195000
 C                 -5.20334000   -1.34825200    1.35125200
 H                 -5.61350700   -1.31362700    2.37371700
 H                 -5.07819800   -2.40899700    1.08888700
 H                 -5.96559300   -0.91787100    0.68387500
 C                 -3.85615000   -0.25094200   -1.76637600
 H                 -3.08292300   -0.32603600   -2.55068300
 C                 -4.31099400    1.21064600   -1.71749500
 H                 -3.52104600    1.88375200   -1.35645300
 H                 -4.60413000    1.54050700   -2.72735800
 H                 -5.19092900    1.33212300   -1.06767100
 C                 -5.02504200   -1.15573700   -2.16443800
 H                 -4.72884200   -2.20223800   -2.32306700
 H                 -5.82991800   -1.14149000   -1.41591300
 H                 -5.45607100   -0.79422300   -3.11263600
 H                  0.59179900   -0.99887500    2.42684700
86
 Complex TS(7ta-8t) (tol)
 Os                -0.77898500    0.51179500   -0.09469000
 H                 -0.37487900   -0.09099700   -1.51888400
 H                 -1.68044800    1.87306800    0.13038600
 H                 -1.12806000    1.29782700   -1.43082100
 Ge                 0.91201800   -1.23664000    0.43728100
 P                  1.19332300    1.88749800   -0.05218500
 P                 -2.84519100   -0.63052600   -0.36669400
 N                  2.57109400   -0.37543600    0.60475800
 N                  1.87830400   -2.70101700   -0.20768000
 O                 -0.87773200    0.23319500    2.22264300
 O                 -0.74946500   -1.29098900    3.96086000
 C                 -0.65383400   -0.67173400    2.97275400
 C                  1.05024600    3.50400000    0.94633900
 C                  2.39867100    4.13602900    1.32666000
 H                  2.20460800    5.04128700    1.92653600
 H                  2.99411300    4.44494200    0.46043700
 H                  3.01423000    3.46843000    1.94769400
 C                  0.31745000    3.14526600    2.25049400
 H                  0.28336000    4.03625300    2.89950500
 H                  0.82788900    2.34719800    2.81209300
 H                 -0.71407500    2.81977500    2.06171500
 C                  0.20001700    4.52199100    0.17701900
 H                 -0.74595800    4.07837800   -0.17001100
 H                  0.73271700    4.93660500   -0.69113300
 H                 -0.04933900    5.36567100    0.84249600
 C                  1.90266200    2.23259400   -1.79684900
 C                  3.03781400    3.26505400   -1.80366200
 H                  3.49643600    3.27991700   -2.80625900
 H                  3.83945500    3.02543900   -1.08932400
 H                  2.67625100    4.28254400   -1.59902700
 C                  0.80149300    2.71798400   -2.75274300
 H                  0.25870200    3.59358900   -2.37182100
 H                  0.06810400    1.92895000   -2.96373500
 H                  1.26629100    3.00446400   -3.71103800
 C                  2.46285100    0.90631200   -2.34224800
 H                  2.74579900    1.05457500   -3.39770600
 H                  1.72271200    0.09453600   -2.30696700
 H                  3.36336200    0.57443200   -1.80575700
 C                  2.65534900    1.04397400    0.79378000
 H                  3.58672000    1.45174400    0.37019700
 H                  2.63729500    1.32635500    1.86219300
 C                  3.64505300   -1.19261900    0.30348700
 C                  4.99758400   -0.86983500    0.38691700
 H                  5.30067800    0.11179600    0.75655300
 C                  5.97094300   -1.81165500    0.01670800
 H                  7.02800900   -1.54780700    0.08833300
 C                  5.59185700   -3.07220300   -0.42143000
 H                  6.34755300   -3.80816600   -0.70267900
 C                  4.23253000   -3.41614200   -0.50326200
 H                  3.94593200   -4.40921500   -0.85277100
 C                  3.25297300   -2.49003400   -0.15152100
 C                  1.37446300   -4.01308400   -0.53410300
 H                  1.64409800   -4.31352300   -1.56322200
 H                  0.27940700   -4.02175400   -0.46240500
 H                  1.76161200   -4.78539200    0.15648600
 C                 -2.77460100   -2.46439800   -0.75480600
 H                 -3.80303100   -2.76807700   -1.00404200
 C                 -1.89339200   -2.72511700   -1.97795000
 H                 -0.84235800   -2.47157300   -1.77672600
 H                 -2.20738200   -2.13998100   -2.85604200
 H                 -1.93901400   -3.79077400   -2.25486600
 C                 -2.32390300   -3.29157000    0.44984500
 H                 -2.15335200   -4.33753100    0.14829900
 H                 -3.07665600   -3.30637600    1.25155700
 H                 -1.38300500   -2.91449200    0.88249400
 C                 -3.94387200   -0.59537100    1.15979100
 H                 -3.34253200   -1.19679600    1.86412300
 C                 -4.09913200    0.79307000    1.78758600
 H                 -4.75334100    1.44223000    1.18832100
 H                 -3.13550600    1.30284600    1.90890800
 H                 -4.55965400    0.69127300    2.78395600
 C                 -5.30872000   -1.27017500    1.01021000
 H                 -5.78264200   -1.37435600    1.99993500
 H                 -5.24887700   -2.27578400    0.56919400
 H                 -5.98512700   -0.66326100    0.38895300
 C                 -3.80227000    0.05814300   -1.83622000
 H                 -2.99521900    0.17128800   -2.57985400
 C                 -4.36175000    1.45509200   -1.55490700
 H                 -3.63010400    2.10094400   -1.04956600
 H                 -4.64418200    1.93969700   -2.50328600
 H                 -5.26920400    1.40319100   -0.93304800
 C                 -4.88229600   -0.83701700   -2.45054100
 H                 -4.48372400   -1.78687100   -2.83355600
 H                 -5.69042300   -1.06728200   -1.74137100
 H                 -5.33968300   -0.31413500   -3.30660800
 H                  0.51139200   -1.63743200    2.01312600
86
 Complex 8t (tol)
 Os                -0.72236100    0.50206700   -0.06495900
 H                 -0.19629300   -0.32853000   -1.32032900
 H                 -1.60606600    1.90916300   -0.05583900
 H                 -0.89684800    1.11483600   -1.51046700
 Ge                 0.88410200   -1.26159400    0.70643300
 P                  1.27626000    1.82725500   -0.03802200
 P                 -2.80314100   -0.58853300   -0.45365500
 N                  2.57610600   -0.41900500    0.84716500
 N                  1.80922500   -2.68382400   -0.12605700
 O                 -1.07469100    0.49597200    2.38567700
 O                 -1.72183300   -1.14790900    3.89842500
 C                 -1.38526000   -0.35115400    3.13080600
 C                  1.14111600    3.52789000    0.81831300
 C                  2.49335800    4.14030600    1.21749400
 H                  2.30915100    5.09883800    1.73173600
 H                  3.14258000    4.35386100    0.36110100
 H                  3.05057100    3.50298200    1.91992200
 C                  0.32959100    3.30576900    2.10522800
 H                  0.29703200    4.24889000    2.67614700
 H                  0.77751200    2.54140900    2.75960100
 H                 -0.70504500    3.00996600    1.88378900
 C                  0.36933900    4.51042000   -0.07012700
 H                 -0.57384200    4.07193200   -0.43105700
 H                  0.95954800    4.83786200   -0.93841900
 H                  0.11956900    5.41246200    0.51413400
 C                  2.05037400    2.02426300   -1.77980800
 C                  3.22091800    3.01612700   -1.81858500
 H                  3.71327100    2.94155100   -2.80246000
 H                  3.98890100    2.80110200   -1.06068300
 H                  2.89014700    4.05748200   -1.69989600
 C                  1.00102400    2.47484100   -2.80889000
 H                  0.46333500    3.38466200   -2.51031300
 H                  0.25792600    1.68995100   -3.00230600
 H                  1.51170600    2.68677700   -3.76333600
 C                  2.58412500    0.64729900   -2.21377700
 H                  2.87625400    0.70471800   -3.27568700
 H                  1.83044500   -0.14693500   -2.11769500
 H                  3.47568000    0.34302200   -1.64782500
 C                  2.67571700    1.00915100    0.93331500
 H                  3.63771300    1.37026700    0.53820400
 H                  2.60224600    1.37233300    1.97431100
 C                  3.61689000   -1.23399000    0.42777700
 C                  4.97661100   -0.93791400    0.47231000
 H                  5.31137800    0.01035500    0.89831800
 C                  5.92241700   -1.86362000   -0.00210100
 H                  6.98533000   -1.61742600    0.04328600
 C                  5.50579400   -3.08650200   -0.50376700
 H                  6.23705600   -3.81402400   -0.86237400
 C                  4.13736900   -3.40420000   -0.55171500
 H                  3.82005700   -4.36523600   -0.95976100
 C                  3.18459200   -2.49090700   -0.10256600
 C                  1.29606100   -4.00784400   -0.37659000
 H                  1.47165900   -4.33484400   -1.41861500
 H                  0.21178000   -4.02971100   -0.20618800
 H                  1.75385400   -4.76206600    0.29262400
 C                 -2.76788900   -2.44084100   -0.74147100
 H                 -3.78741400   -2.73109500   -1.03960000
 C                 -1.81922300   -2.78839300   -1.89057300
 H                 -0.77951500   -2.52405300   -1.64980700
 H                 -2.08076500   -2.26618500   -2.82336000
 H                 -1.85559100   -3.87050700   -2.09495000
 C                 -2.41347900   -3.20640200    0.53330800
 H                 -2.26348100   -4.27412000    0.30687800
 H                 -3.20794500   -3.14714200    1.29237500
 H                 -1.48445500   -2.83050200    0.99097100
 C                 -4.05198700   -0.43414000    0.94694900
 H                 -3.55109100   -1.01706400    1.74018000
 C                 -4.21869900    0.99519200    1.47438800
 H                 -4.84659000    1.60172400    0.80620800
 H                 -3.25836600    1.51546100    1.58370300
 H                 -4.71599300    0.97068400    2.45789700
 C                 -5.41954800   -1.07823900    0.71105100
 H                 -5.98065000   -1.11331100    1.65919900
 H                 -5.35288000   -2.10802600    0.33152200
 H                 -6.01991800   -0.48871000    0.00165600
 C                 -3.59474700    0.04849500   -2.04245600
 H                 -2.72093400    0.07573700   -2.71545800
 C                 -4.10774400    1.48351300   -1.89921100
 H                 -3.39638300    2.12605900   -1.36219200
 H                 -4.27359700    1.92025800   -2.89725200
 H                 -5.07286900    1.51002700   -1.36917400
 C                 -4.66188800   -0.83476200   -2.69514000
 H                 -4.28887400   -1.83174400   -2.96720700
 H                 -5.54554100   -0.96487700   -2.05434800
 H                 -5.00395400   -0.35515100   -3.62697400
 H                  0.56753100   -1.84085100    2.16043900
83
 Complex 9t (tol)
 Os                 0.69433500    0.58612400    0.10927600
 H                  0.12708800   -0.60020100    1.01216200
 H                  1.46973500    2.00047600    0.55444700
 H                  0.63463400    0.77216800    1.67499200
 Ge                -0.65194000   -1.15555300   -1.07496500
 P                 -1.35491800    1.80050100   -0.01843600
 P                  2.80101500   -0.49000400    0.27350500
 N                 -2.44965300   -0.56937100   -0.92769200
 N                 -1.28482600   -2.82520100   -0.45433500
 C                 -1.12635400    3.31876900   -1.14432400
 C                 -2.41655600    3.90538200   -1.73363400
 H                 -2.15619700    4.75844400   -2.38334600
 H                 -3.09820500    4.28183200   -0.95976400
 H                 -2.96966600    3.18803500   -2.35610400
 C                 -0.24607800    2.78520200   -2.28943700
 H                 -0.01708400    3.59183200   -3.00563000
 H                 -0.73373000    1.97162000   -2.85045900
 H                  0.72261000    2.41234200   -1.90164900
 C                 -0.36672500    4.43189200   -0.41279800
 H                  0.53509200    4.05284200    0.08973800
 H                 -1.00077100    4.93252700    0.33342100
 H                 -0.05390500    5.19793100   -1.14243100
 C                 -2.15790000    2.24985900    1.64051500
 C                 -3.36656700    3.18089800    1.48840900
 H                 -3.88180300    3.26710900    2.45980200
 H                 -4.10527000    2.80882200    0.76215700
 H                 -3.06689700    4.19610200    1.18914100
 C                 -1.13995300    2.90496300    2.58496100
 H                 -0.72953700    3.84173400    2.18496400
 H                 -0.29743100    2.23528800    2.80295700
 H                 -1.64142500    3.14064300    3.53872100
 C                 -2.61095000    0.91885800    2.26602400
 H                 -2.97989900    1.10932600    3.28744200
 H                 -1.78234000    0.19815600    2.33501900
 H                 -3.42827100    0.43899800    1.70788300
 C                 -2.73010400    0.83500000   -0.90993400
 H                 -3.69092700    1.05657100   -0.42443100
 H                 -2.79779800    1.23946600   -1.93328900
 C                 -3.28992600   -1.53957800   -0.40293200
 C                 -4.64957400   -1.40987400   -0.13021500
 H                 -5.15966800   -0.46796800   -0.34278400
 C                 -5.37859700   -2.49196800    0.39399400
 H                 -6.44336100   -2.36875000    0.60263700
 C                 -4.75265900   -3.70653300    0.62427700
 H                 -5.31681700   -4.55327900    1.02062800
 C                 -3.38268100   -3.85860100    0.34762500
 H                 -2.89450200   -4.81579900    0.53936900
 C                 -2.63981400   -2.79108400   -0.15322700
 C                 -0.62408200   -4.09757400   -0.59913900
 H                 -0.46841000   -4.61400500    0.36700800
 H                  0.36658600   -3.95610100   -1.05649900
 H                 -1.19752200   -4.78115000   -1.25433600
 C                  2.93617600   -1.81096200    1.59261200
 H                  3.98728700   -2.14195200    1.58720000
 C                  2.61359400   -1.22858200    2.97172700
 H                  1.54625300   -0.96987400    3.04484800
 H                  3.19251400   -0.32213400    3.20360900
 H                  2.83385600   -1.97376500    3.75283300
 C                  2.05131900   -3.02283100    1.30703700
 H                  2.14592400   -3.75331100    2.12676200
 H                  2.33316500   -3.54096700    0.37867300
 H                  0.99077900   -2.73704600    1.23585500
 C                  3.25232800   -1.39771200   -1.30580400
 H                  2.49937700   -2.20489400   -1.30004400
 C                  2.97487800   -0.55596200   -2.55530800
 H                  3.70890400    0.25261600   -2.68314600
 H                  1.96899700   -0.10622100   -2.53584100
 H                  3.02244900   -1.19186800   -3.45404100
 C                  4.63807400   -2.03828100   -1.36445800
 H                  4.70559500   -2.70561200   -2.23930300
 H                  4.86310100   -2.64171300   -0.47225600
 H                  5.42818700   -1.27928900   -1.47221500
 C                  4.20212500    0.68052800    0.72619800
 H                  3.72938500    1.25952800    1.53732100
 C                  4.49983900    1.66118300   -0.40947200
 H                  3.57940700    2.09149600   -0.83356300
 H                  5.11234600    2.49634000   -0.03383900
 H                  5.06683000    1.17922000   -1.22130600
 C                  5.49410400    0.06741400    1.27072200
 H                  5.33062900   -0.52528900    2.18193600
 H                  5.99975700   -0.57309700    0.53403500
 H                  6.19598500    0.87521300    1.53611900
 H                 -0.34606400   -1.42799400   -2.60386200
83
 Complex TS(9t-2) (tol)
 Os                 0.78459100    0.52216300   -0.01613300
 H                  0.35183400   -0.29478200    1.31115200
 H                  1.66258700    1.86559800   -0.51638000
 H                  1.15166800    1.22159400    1.35143000
 Ge                -0.86358600   -1.14856600   -0.44732700
 P                 -1.19969800    1.90038900   -0.02110100
 P                  2.85037700   -0.62088200    0.13197800
 N                 -2.57311200   -0.43800100   -0.25451200
 N                 -1.62774000   -2.80986200   -0.10641400
 C                 -1.18222500    3.28841600   -1.32644200
 C                 -2.55438600    3.91045300   -1.62840900
 H                 -2.43200600    4.66209900   -2.42664900
 H                 -2.99179500    4.42552100   -0.76513200
 H                 -3.28385400    3.17353800   -1.99495800
 C                 -0.65541500    2.63576600   -2.61719900
 H                 -0.65803000    3.38248000   -3.42853200
 H                 -1.27920400    1.78844800   -2.94490700
 H                  0.37620700    2.27274200   -2.49468600
 C                 -0.20974600    4.39281500   -0.89679900
 H                  0.76442500    3.97931200   -0.59557900
 H                 -0.61293700    4.99036000   -0.06593700
 H                 -0.04018000    5.08033700   -1.74247900
 C                 -1.65546500    2.57300300    1.70705300
 C                 -2.81203800    3.58077000    1.68545500
 H                 -3.13444000    3.77365600    2.72232100
 H                 -3.69343300    3.21638600    1.13682800
 H                 -2.50781100    4.54647300    1.25721700
 C                 -0.44645200    3.23875100    2.38073800
 H                 -0.02664000    4.06144500    1.78687300
 H                  0.35870800    2.51846600    2.57593900
 H                 -0.76674300    3.65618000    3.35020900
 C                 -2.07273600    1.35727000    2.55422500
 H                 -2.24869900    1.69101600    3.59040200
 H                 -1.28979000    0.58636800    2.57517300
 H                 -3.00130600    0.88927700    2.19601100
 C                 -2.77942200    0.95908600   -0.49138700
 H                 -3.62050100    1.35824100    0.09874200
 H                 -3.00135100    1.16915900   -1.55443000
 C                 -3.55462800   -1.40579200   -0.18016800
 C                 -4.93256800   -1.21242200   -0.18744900
 H                 -5.33812900   -0.20413200   -0.29402900
 C                 -5.79672000   -2.31355000   -0.06526500
 H                 -6.87649200   -2.15130800   -0.07041900
 C                 -5.28232600   -3.59601900    0.05215000
 H                 -5.95393100   -4.45204700    0.14284600
 C                 -3.89254500   -3.80870900    0.04496500
 H                 -3.49891900   -4.82289400    0.12994400
 C                 -3.02076800   -2.73059400   -0.07292700
 C                 -0.98049400   -4.09727700   -0.17465800
 H                 -1.14024700   -4.68720200    0.74580600
 H                  0.10336600   -3.96211500   -0.29584900
 H                 -1.34310100   -4.69788300   -1.02993200
 C                  3.05110400   -1.70555600    1.64680500
 H                  4.09187200   -2.06563400    1.62655900
 C                  2.84279000   -0.89040800    2.92692400
 H                  1.78419600   -0.61385600    3.04560400
 H                  3.43131000    0.03916100    2.94530300
 H                  3.13607400   -1.48885000    3.80462400
 C                  2.12861000   -2.92421000    1.63861600
 H                  2.25742800   -3.49062200    2.57502000
 H                  2.34781600   -3.61450700    0.81032700
 H                  1.07030700   -2.62574200    1.57587200
 C                  3.15882300   -1.81222700   -1.28569000
 H                  2.36820000   -2.56199600   -1.10648200
 C                  2.87417100   -1.19520800   -2.65881600
 H                  3.64822100   -0.47416500   -2.95667200
 H                  1.90206500   -0.68183200   -2.69139100
 H                  2.85105200   -1.98936900   -3.42265200
 C                  4.50901300   -2.52896400   -1.27714700
 H                  4.51036400   -3.33096000   -2.03330000
 H                  4.74065400   -2.99158100   -0.30628200
 H                  5.32838800   -1.84005100   -1.53384000
 C                  4.31862100    0.55168000    0.27533100
 H                  3.90991400    1.31363800    0.96025400
 C                  4.62153500    1.25102700   -1.05122600
 H                  3.70707000    1.61087800   -1.54466300
 H                  5.27001000    2.12352900   -0.87131300
 H                  5.15882600    0.58272200   -1.74226400
 C                  5.60373200   -0.00397900    0.89548400
 H                  5.45983800   -0.36921200    1.92198000
 H                  6.03688000   -0.82174800    0.30147000
 H                  6.35824300    0.79840300    0.94294100
 H                 -0.42913600   -1.01711600   -2.01318500
83
 Complex 2 (tol)
 Os                 0.78970800    0.50828700   -0.03159400
 H                  0.78395200    0.21762800    1.61131000
 H                  1.49660200    1.58208800   -1.04161300
 H                  1.49824900    1.71387200    0.80626300
 Ge                -0.89587300   -1.16116800    0.08327200
 P                 -1.16813200    1.88945600   -0.03792600
 P                  2.85852400   -0.64145600   -0.10585200
 N                 -2.56549000   -0.46006400   -0.23658600
 N                 -1.72579500   -2.78878200    0.26959300
 C                 -1.18967100    3.29692200   -1.32911000
 C                 -2.57289500    3.92363600   -1.57190600
 H                 -2.47727100    4.68250800   -2.36679500
 H                 -2.98407300    4.43075600   -0.69302600
 H                 -3.31302800    3.18934600   -1.92379500
 C                 -0.71437900    2.70277900   -2.66642400
 H                 -0.79788200    3.47801500   -3.44630800
 H                 -1.32523800    1.84366400   -2.98615400
 H                  0.32776800    2.36661800   -2.61760300
 C                 -0.20051800    4.38530600   -0.89519000
 H                  0.78038200    3.95737600   -0.63793000
 H                 -0.57152300    4.95713300   -0.03196600
 H                 -0.05294400    5.09939300   -1.72276000
 C                 -1.66616400    2.55952900    1.69089700
 C                 -2.80659900    3.58477400    1.67583900
 H                 -3.13011700    3.77053600    2.71376000
 H                 -3.69169100    3.23884200    1.12077600
 H                 -2.48801000    4.55169900    1.26216100
 C                 -0.45100900    3.18879600    2.38765000
 H                 -0.02534300    4.02894800    1.82185100
 H                  0.34502700    2.45055300    2.54681800
 H                 -0.76612700    3.57569500    3.37159200
 C                 -2.11945600    1.35200000    2.53111500
 H                 -2.31912800    1.69342600    3.56044700
 H                 -1.34093400    0.57826600    2.58426500
 H                 -3.04590100    0.89389200    2.15321100
 C                 -2.73127000    0.94014000   -0.53729600
 H                 -3.60060200    1.36481700   -0.00948700
 H                 -2.89418600    1.09205800   -1.61752700
 C                 -3.57619500   -1.40089900   -0.23751900
 C                 -4.93240200   -1.18671900   -0.48468500
 H                 -5.29081400   -0.18366000   -0.72262700
 C                 -5.82167000   -2.26357000   -0.42982500
 H                 -6.88261100   -2.09409300   -0.62260600
 C                 -5.36214400   -3.54538900   -0.13525900
 H                 -6.06267000   -4.38144300   -0.09614700
 C                 -4.00400500   -3.77549900    0.10755800
 H                 -3.65321000   -4.78394300    0.33120000
 C                 -3.10364800   -2.71187500    0.05683500
 C                 -1.10616000   -4.05550900    0.59694400
 H                 -1.54479700   -4.49108400    1.51037200
 H                 -0.03363400   -3.90320100    0.77771900
 H                 -1.21554100   -4.78592900   -0.22275600
 C                  3.04900700   -1.89207100   -1.49734400
 H                  4.02437300   -2.37796800   -1.33761300
 C                  1.97035400   -2.97453200   -1.43619800
 H                  0.98943900   -2.56736400   -1.72487400
 H                  1.87368500   -3.42332600   -0.43595300
 H                  2.21346200   -3.78713700   -2.13991800
 C                  3.06332300   -1.23315800   -2.87749200
 H                  3.08468500   -2.00943600   -3.65968200
 H                  3.94485000   -0.59356800   -3.03038600
 H                  2.16198500   -0.61965900   -3.03244600
 C                  4.34349600    0.47382000   -0.41689700
 H                  4.11040700    0.83518500   -1.43275200
 C                  4.41066600    1.71571200    0.47514900
 H                  4.65628700    1.46875300    1.51823300
 H                  3.46448400    2.27052300    0.47060700
 H                  5.20241800    2.38638300    0.10208100
 C                  5.70474900   -0.22426000   -0.45466100
 H                  6.46288100    0.46596800   -0.85992800
 H                  5.71517400   -1.12654200   -1.08320700
 H                  6.03601900   -0.50745200    0.55645100
 C                  3.20129200   -1.68314900    1.42847600
 H                  2.20674400   -2.12884200    1.60104900
 C                  3.52069800   -0.80568700    2.64106000
 H                  2.84077500    0.05548600    2.71462200
 H                  3.42356700   -1.39411300    3.56791500
 H                  4.55561100   -0.43136600    2.59930900
 C                  4.21484300   -2.82440300    1.30758600
 H                  3.94379800   -3.55837000    0.53548400
 H                  5.22997600   -2.46253800    1.09053900
 H                  4.26299900   -3.36796200    2.26603500
 H                  0.48349500    0.00885200   -1.61193700
86
 Complex 5 (tol)
 Os                 0.82760900    0.47567500    0.05008100
 H                  0.54242400    0.01783800    1.56635300
 H                  1.76460400    1.76132200   -0.36029900
 H                  1.33405700    1.33815900    1.29321300
 Ge                -0.98839800   -1.16375300   -0.16777400
 P                 -1.07216400    1.96188000    0.06834100
 P                  2.86617600   -0.73303400    0.21258900
 N                 -2.61190500   -0.26237600   -0.20584700
 N                 -1.96620800   -2.67366800    0.27525700
 O                 -0.76197500   -1.48844300   -2.19895000
 O                  0.84432400    0.09309200   -2.16175700
 C                  0.12605100   -0.75818700   -2.73152200
 C                 -0.96945200    3.45312800   -1.11647700
 C                 -2.31522500    4.14090400   -1.39843300
 H                 -2.15341000    4.92974200   -2.15246900
 H                 -2.75180400    4.62290600   -0.51675000
 H                 -3.06083200    3.44920400   -1.81757400
 C                 -0.43226200    2.90890100   -2.45034400
 H                 -0.40303900    3.73023500   -3.18551300
 H                 -1.07465800    2.11665000   -2.86654300
 H                  0.57933400    2.49787100   -2.34608400
 C                  0.03033400    4.48102400   -0.57301700
 H                  0.99008800    4.01102900   -0.30882900
 H                 -0.35779500    5.00964900    0.30990700
 H                  0.22955200    5.23996100   -1.34834400
 C                 -1.55861900    2.53896600    1.82962700
 C                 -2.62986900    3.63713900    1.84049400
 H                 -2.97224200    3.78811200    2.87781400
 H                 -3.51749100    3.37781900    1.24448600
 H                 -2.23794900    4.60084800    1.48649600
 C                 -0.33277000    3.05297700    2.60058600
 H                  0.21177800    3.84222700    2.06446800
 H                  0.37550400    2.24513700    2.82389900
 H                 -0.67142800    3.47556100    3.56151700
 C                 -2.11650500    1.31669100    2.58039400
 H                 -2.30278200    1.60312700    3.62899000
 H                 -1.40767600    0.47674800    2.58543300
 H                 -3.06808100    0.95851800    2.16163700
 C                 -2.67109100    1.13918300   -0.50754600
 H                 -3.52103700    1.62733900   -0.00280800
 H                 -2.78705100    1.32480500   -1.59111800
 C                 -3.70578100   -1.10094600   -0.11097700
 C                 -5.04900100   -0.75831900   -0.24455600
 H                 -5.32650300    0.27108900   -0.47963100
 C                 -6.03950600   -1.73895400   -0.08581200
 H                 -7.09050900   -1.46344400   -0.19320700
 C                 -5.68656800   -3.05238800    0.19402600
 H                 -6.45790100   -3.81617700    0.31126300
 C                 -4.33587900   -3.41431100    0.31967100
 H                 -4.07061200   -4.45128200    0.53114100
 C                 -3.34012500   -2.45267300    0.17078800
 C                 -1.47152200   -4.01396500    0.48535500
 H                 -1.84911600   -4.44051700    1.43160600
 H                 -0.37567600   -4.00126800    0.54053100
 H                 -1.76176000   -4.69546500   -0.33515700
 C                  2.75252600   -2.56182600    0.61527800
 H                  3.78448000   -2.90212200    0.79299700
 C                  1.95071100   -2.78801200    1.89810900
 H                  0.89934000   -2.49155100    1.76922600
 H                  2.34736100   -2.21539600    2.75028300
 H                  1.97271200   -3.85467800    2.17415900
 C                  2.18590800   -3.37447600   -0.54932400
 H                  2.01667500   -4.41714600   -0.23543400
 H                  2.87176000   -3.40323600   -1.40881000
 H                  1.22245100   -2.97313500   -0.90272900
 C                  3.87087900   -0.74100900   -1.37444800
 H                  3.20486700   -1.31897900   -2.03774500
 C                  4.02973100    0.63937800   -2.01781000
 H                  4.69933000    1.29172800   -1.43933800
 H                  3.06396700    1.14598800   -2.13094200
 H                  4.47288000    0.52037000   -3.02053900
 C                  5.21974200   -1.45925600   -1.29965700
 H                  5.63277300   -1.58184800   -2.31439700
 H                  5.15508200   -2.46137600   -0.85085000
 H                  5.95125500   -0.87292700   -0.72239300
 C                  3.92607200   -0.07462800    1.62297000
 H                  3.16561500    0.05828000    2.41120400
 C                  4.50385800    1.30803900    1.31064300
 H                  3.75840600    1.97492900    0.85497500
 H                  4.86032400    1.78043100    2.24022300
 H                  5.36754800    1.23469000    0.63131400
 C                  5.01602500   -0.99805800    2.17382800
 H                  4.61757900   -1.94355500    2.56758500
 H                  5.78250600   -1.23706400    1.42264000
 H                  5.52643600   -0.49302800    3.01066400
 H                  0.28093300   -0.89284400   -3.81918400
86
 Complex TS(5-6tb) (tol)
 Os                -0.88957500    0.59530200   -0.34363800
 H                 -0.35930100   -0.05241900   -1.69729700
 H                 -1.75744400    1.99605400   -0.36237600
 H                 -1.15386300    1.31476100   -1.73135900
 Ge                 0.70928800   -1.19372700    0.24134800
 P                  1.09340200    1.93547000   -0.06205200
 P                 -2.92109800   -0.61784800   -0.32924900
 N                  2.32713100   -0.38889200    0.74216000
 N                  1.73720300   -2.46178600   -0.65399400
 O                  0.20323200   -2.12454900    1.86516900
 O                  0.32549900   -1.06291500    3.84131000
 C                  0.77896400   -1.82423500    3.01332300
 C                  0.83206100    3.52503300    0.95473200
 C                  2.12532300    4.10634500    1.54810200
 H                  1.87089400    5.00721600    2.13179000
 H                  2.85279700    4.41026100    0.78675200
 H                  2.61987400    3.40839700    2.23911200
 C                 -0.09553300    3.14304500    2.12154300
 H                 -0.18637200    4.00160400    2.80723000
 H                  0.28677000    2.29420600    2.71022300
 H                 -1.10468900    2.89232400    1.76581300
 C                  0.12855300    4.59102600    0.10635100
 H                 -0.76597400    4.18661000   -0.39196200
 H                  0.79374300    5.01805500   -0.65836500
 H                 -0.19578800    5.41943700    0.75851600
 C                  2.02187900    2.30781600   -1.68816000
 C                  3.16751800    3.31409600   -1.52452700
 H                  3.73896200    3.35822500   -2.46670700
 H                  3.87487200    3.02604400   -0.73259400
 H                  2.80294300    4.33022700   -1.31869700
 C                  1.04415100    2.83463600   -2.74928800
 H                  0.50361400    3.73437300   -2.42585800
 H                  0.30249800    2.07450000   -3.02822900
 H                  1.61244800    3.09606300   -3.65774800
 C                  2.61526100    0.98205700   -2.19661000
 H                  3.04254200    1.15079500   -3.19906800
 H                  1.85800700    0.18989800   -2.28794200
 H                  3.42704200    0.60907600   -1.55601700
 C                  2.39515400    1.03018800    0.97190000
 H                  3.38873600    1.42673200    0.71026000
 H                  2.21166600    1.28628900    2.02909400
 C                  3.42730300   -1.16521800    0.40128900
 C                  4.75924200   -0.90305600    0.71071600
 H                  5.01361600   -0.01964400    1.30035600
 C                  5.76816600   -1.77762000    0.27963300
 H                  6.80954400   -1.56305600    0.52758100
 C                  5.44060400   -2.91576000   -0.44479400
 H                  6.22254700   -3.60463500   -0.77060200
 C                  4.10300700   -3.19640200   -0.76234100
 H                  3.85882700   -4.09206400   -1.33567300
 C                  3.09025000   -2.32768600   -0.35760600
 C                  1.28849800   -3.55518400   -1.48035700
 H                  1.83970300   -3.58588300   -2.43736900
 H                  0.22403800   -3.42808200   -1.71866100
 H                  1.41047200   -4.53729400   -0.98675400
 C                 -3.08419000   -2.29463400   -1.13694500
 H                 -4.15739300   -2.53637100   -1.12901400
 C                 -2.61759500   -2.19248000   -2.59064200
 H                 -1.54132200   -1.96257900   -2.64250500
 H                 -3.14994000   -1.40106800   -3.14232400
 H                 -2.79171100   -3.14380000   -3.11812400
 C                 -2.36222600   -3.40690400   -0.37786300
 H                 -2.35629000   -4.32672000   -0.98454600
 H                 -2.85711600   -3.64571500    0.57451200
 H                 -1.31603800   -3.15686400   -0.14812100
 C                 -3.05480900   -0.93008300    1.50449900
 H                 -2.34711200   -1.76376500    1.63769800
 C                 -2.40494600    0.26020300    2.21734100
 H                 -2.99392500    1.18500500    2.15430000
 H                 -1.37344200    0.46665100    1.82373100
 H                 -2.20195500    0.02730500    3.27315800
 C                 -4.40224700   -1.33140700    2.09172500
 H                 -4.28598900   -1.57834100    3.15970600
 H                 -4.81329900   -2.22118700    1.59048900
 H                 -5.14817100   -0.52578100    2.01860400
 C                 -4.42190600    0.32015700   -0.96160800
 H                 -4.06523600    0.66569900   -1.94793700
 C                 -4.71283800    1.56872800   -0.12395400
 H                 -3.80733200    2.16732100    0.04798000
 H                 -5.43984200    2.20617800   -0.65157700
 H                 -5.15215100    1.31036600    0.85174300
 C                 -5.69792100   -0.49858500   -1.17245000
 H                 -5.58264900   -1.27209100   -1.94522400
 H                 -6.03646000   -0.98656000   -0.24557300
 H                 -6.50883300    0.16886700   -1.50632600
 H                  1.73884400   -2.36259800    3.19573300 
86
 Complex 6tb (tol)
 Os                -0.88342500    0.68836900   -0.23921000
 H                 -0.38131200    0.09206500   -1.62198000
 H                 -1.79692300    2.06451600   -0.18171900
 H                 -1.13593800    1.47332400   -1.58952400
 Ge                 0.73913600   -1.12177000    0.21890300
 P                  1.08475800    2.02911300    0.11954800
 P                 -2.90565400   -0.54076700   -0.34162300
 N                  2.36267700   -0.33271700    0.73432900
 N                  1.77308700   -2.32850500   -0.76560000
 O                  0.16658400   -2.16960700    1.72270100
 O                  0.52032100   -3.78284700    3.21966400
 C                  0.88832800   -3.12992600    2.27164000
 C                  0.78866400    3.50770200    1.28080500
 C                  2.06686800    4.07411500    1.91785600
 H                  1.79028000    4.91043000    2.58182600
 H                  2.77610200    4.46590100    1.17927100
 H                  2.59135200    3.33376900    2.53915600
 C                 -0.11553700    2.97307600    2.40551600
 H                 -0.25711700    3.75726200    3.16776300
 H                  0.31709200    2.09780700    2.91615100
 H                 -1.11223600    2.70177200    2.02528800
 C                  0.04219100    4.62613100    0.54460500
 H                 -0.84375500    4.24425800    0.01465200
 H                  0.68733200    5.14644400   -0.17807100
 H                 -0.30154000    5.37663600    1.27618800
 C                  1.98718000    2.55792400   -1.47334000
 C                  3.11407300    3.56935600   -1.23178700
 H                  3.67519200    3.70738500   -2.17088800
 H                  3.83461600    3.22829300   -0.47320600
 H                  2.73032300    4.55583200   -0.93499800
 C                  0.98798500    3.15460000   -2.47581500
 H                  0.43868000    4.01569400   -2.07159400
 H                  0.25418100    2.40820100   -2.80844700
 H                  1.54053600    3.49967900   -3.36566700
 C                  2.59469900    1.28793800   -2.09403300
 H                  3.00337600    1.54094800   -3.08626900
 H                  1.84601200    0.49469000   -2.23546600
 H                  3.42127900    0.87825700   -1.49624200
 C                  2.41571500    1.06699500    1.06326900
 H                  3.39869900    1.49705300    0.81584900
 H                  2.25041400    1.24578400    2.13892900
 C                  3.46888600   -1.05724100    0.30942700
 C                  4.80391100   -0.78675700    0.59816400
 H                  5.05883500    0.05840800    1.24110500
 C                  5.81691800   -1.60824100    0.08142700
 H                  6.86049900   -1.38827100    0.31479700
 C                  5.49113100   -2.70412000   -0.70624700
 H                  6.27682600   -3.35395300   -1.09665200
 C                  4.15086600   -2.99323600   -1.00336600
 H                  3.90805900   -3.85616700   -1.62510700
 C                  3.13335700   -2.17401600   -0.51459600
 C                  1.32182400   -3.41028700   -1.60699500
 H                  1.83143300   -3.39702000   -2.58701700
 H                  0.24543000   -3.31100300   -1.79646500
 H                  1.49466200   -4.40204300   -1.14798100
 C                 -3.00263800   -2.13801400   -1.31255100
 H                 -4.07295600   -2.38057500   -1.39189900
 C                 -2.45478200   -1.91059500   -2.72322900
 H                 -1.37156800   -1.71265400   -2.69821700
 H                 -2.93480600   -1.05412900   -3.22334100
 H                 -2.62517900   -2.80180800   -3.34796700
 C                 -2.32041600   -3.31546500   -0.61485600
 H                 -2.23094500   -4.15998300   -1.31675900
 H                 -2.89545700   -3.67122700    0.25208400
 H                 -1.31079300   -3.07208500   -0.25287300
 C                 -3.22622300   -1.07124000    1.42064900
 H                 -2.50769500   -1.89887300    1.53199100
 C                 -2.75409200    0.01232800    2.39464000
 H                 -3.30699500    0.95715200    2.29487900
 H                 -1.67053200    0.21745600    2.27241100
 H                 -2.86298700   -0.33845400    3.43346500
 C                 -4.62450500   -1.59449600    1.73619400
 H                 -4.64061200   -2.03718900    2.74527300
 H                 -4.93769600   -2.37795900    1.02913400
 H                 -5.38126200   -0.79599100    1.71327300
 C                 -4.36265200    0.45409200   -1.00045000
 H                 -3.91722400    0.92110500   -1.89578600
 C                 -4.75825700    1.58657900   -0.04877800
 H                 -3.88734500    2.17305000    0.27684100
 H                 -5.45023900    2.27462200   -0.55993000
 H                 -5.27619500    1.20484000    0.84448500
 C                 -5.59628100   -0.33579400   -1.44418200
 H                 -5.38194400   -1.02189000   -2.27592800
 H                 -6.03776500   -0.91895100   -0.62218200
 H                 -6.36832500    0.36622700   -1.79904800
 H                  1.87866000   -3.30350700    1.78873800
86
 Complex TS(6tb-7tb) (tol)
 Os                -0.78225000    0.62288000   -0.24113000
 H                 -0.25835500   -0.09711300   -1.55336700
 H                 -1.62917500    2.03988300   -0.31921900
 H                 -0.97710900    1.29538500   -1.65642900
 Ge                 0.78107800   -1.21327900    0.35941800
 P                  1.22246500    1.91966300    0.04906400
 P                 -2.87629500   -0.48151200   -0.41863400
 N                  2.43367500   -0.43772200    0.77938800
 N                  1.73859100   -2.51452100   -0.55998300
 O                  0.29269700   -2.27628400    1.90603900
 O                 -0.89555100   -2.23486100    3.80160700
 C                 -0.30402400   -1.67817800    2.90476000
 C                  0.96468400    3.45886200    1.13964400
 C                  2.25717600    4.03452900    1.73884800
 H                  1.99620300    4.88948000    2.38527400
 H                  2.95396000    4.40484300    0.97755900
 H                  2.79127200    3.30921900    2.36949300
 C                  0.06409200    2.99073000    2.29576100
 H                 -0.07860400    3.81589100    3.01286400
 H                  0.50105300    2.14820600    2.85580400
 H                 -0.93466900    2.69754300    1.93484200
 C                  0.23030800    4.55560400    0.35985200
 H                 -0.67109000    4.16778600   -0.13850700
 H                  0.87623200    5.02377900   -0.39705800
 H                 -0.08566800    5.34890600    1.05793500
 C                  2.12089500    2.35370300   -1.57321300
 C                  3.27098100    3.34937200   -1.38154600
 H                  3.83510000    3.42779600   -2.32574100
 H                  3.98345700    3.03191400   -0.60565400
 H                  2.90863700    4.35759300   -1.13546800
 C                  1.13011200    2.93024800   -2.59557600
 H                  0.59478100    3.81375100   -2.22230400
 H                  0.38434900    2.18477300   -2.90207400
 H                  1.68733900    3.23407500   -3.49748800
 C                  2.69470900    1.04306400   -2.13949500
 H                  3.10635200    1.24315600   -3.14253600
 H                  1.92713900    0.26217700   -2.24449900
 H                  3.51302800    0.63888200   -1.52660600
 C                  2.54093100    0.97497600    1.02423700
 H                  3.53139300    1.35594200    0.73089500
 H                  2.40798300    1.22183300    2.09124900
 C                  3.50446400   -1.22796300    0.37808400
 C                  4.85474500   -0.97974500    0.60674800
 H                  5.15490300   -0.10238600    1.18376200
 C                  5.82685900   -1.86264800    0.11257100
 H                  6.88333400   -1.65921100    0.29788500
 C                  5.44363200   -2.99557500   -0.59200900
 H                  6.19716400   -3.69166400   -0.96603100
 C                  4.08635400   -3.26304100   -0.82597800
 H                  3.79956800   -4.15575200   -1.38344500
 C                  3.10896900   -2.38624200   -0.35665100
 C                  1.22521100   -3.66748400   -1.25877300
 H                  1.65854400   -3.75227900   -2.27183300
 H                  0.13752600   -3.58066900   -1.37069200
 H                  1.43408900   -4.60959500   -0.71940700
 C                 -2.96881300   -2.16793000   -1.22307500
 H                 -4.03863200   -2.36205600   -1.39355600
 C                 -2.26633900   -2.12831400   -2.58192200
 H                 -1.18306600   -1.96915000   -2.46595300
 H                 -2.65050600   -1.32049300   -3.22521600
 H                 -2.41489800   -3.08043800   -3.11568400
 C                 -2.44003400   -3.28966700   -0.32749600
 H                 -2.32100900   -4.21267900   -0.91696400
 H                 -3.13366500   -3.51950200    0.49424300
 H                 -1.46576100   -3.05842500    0.12865600
 C                 -3.50937900   -0.80055300    1.31227700
 H                 -2.86121000   -1.63389200    1.63008900
 C                 -3.19140200    0.36742300    2.24960500
 H                 -3.78248500    1.26673500    2.02510500
 H                 -2.12323700    0.64759200    2.19435900
 H                 -3.38281400    0.07906000    3.29483500
 C                 -4.95962100   -1.26375000    1.42910300
 H                 -5.16793600   -1.58003000    2.46393900
 H                 -5.17427200   -2.12145000    0.77371200
 H                 -5.66852700   -0.45978100    1.18046500
 C                 -4.14291500    0.52508100   -1.38499500
 H                 -3.53411100    0.87940900   -2.23457300
 C                 -4.60171100    1.76268700   -0.60932800
 H                 -3.75561400    2.31836400   -0.18056300
 H                 -5.14053200    2.44512500   -1.28576900
 H                 -5.29437200    1.49676300    0.20406700
 C                 -5.34501900   -0.23551500   -1.94997200
 H                 -5.05313000   -1.00863200   -2.67469800
 H                 -5.94702100   -0.71275600   -1.16226200
 H                 -6.00338900    0.46993900   -2.48254000
 H                 -0.22082000   -0.55724100    2.89134900
86
 Complex 7tb (tol)
 Os                -0.81986300    0.51415700   -0.12223100
 H                 -0.59603700    0.15232900   -1.66227900
 H                 -1.76650500    1.76991800    0.33756900
 H                 -1.37147200    1.48805800   -1.25501700
 Ge                 0.98362900   -1.16529400    0.10290700
 P                  1.09148500    1.98084000   -0.06419000
 P                 -2.85354900   -0.71071100   -0.27237400
 N                  2.60118600   -0.26686000    0.20982400
 N                  1.95991000   -2.65988700   -0.36974800
 O                  0.61631200   -1.56154600    2.07605800
 O                 -0.85200000   -0.77798200    3.60305200
 C                 -0.28942500   -0.78725900    2.53888300
 C                  0.93679600    3.41733100    1.17798100
 C                  2.27014200    4.09595200    1.52976000
 H                  2.07877200    4.87375200    2.28785100
 H                  2.74258000    4.58912000    0.67283500
 H                  2.99624600    3.39600800    1.96835100
 C                  0.35611900    2.81535700    2.46999900
 H                  0.32800300    3.59509600    3.24842000
 H                  0.96398200    1.98478700    2.86240200
 H                 -0.67033700    2.45070900    2.32536900
 C                 -0.04593200    4.46469900    0.64040200
 H                 -0.99201100    4.00586600    0.31447800
 H                  0.37718500    5.03265800   -0.20102400
 H                 -0.28110900    5.18771900    1.43912900
 C                  1.62183800    2.60822500   -1.78996000
 C                  2.69479700    3.70319600   -1.73968600
 H                  3.06203400    3.88710700   -2.76301200
 H                  3.56763000    3.42137200   -1.13204500
 H                  2.29701300    4.65586700   -1.36256500
 C                  0.41275100    3.14327700   -2.57210600
 H                 -0.13089200    3.93255900   -2.03495300
 H                 -0.29951400    2.34413800   -2.81582100
 H                  0.76909400    3.57329700   -3.52310400
 C                  2.19159600    1.40152000   -2.55671200
 H                  2.41099000    1.71441000   -3.59103400
 H                  1.47482000    0.56926800   -2.60501500
 H                  3.12661000    1.02205600   -2.12006800
 C                  2.66219900    1.12816100    0.54056200
 H                  3.53097700    1.61782800    0.07043200
 H                  2.74820700    1.29273900    1.62987400
 C                  3.69446900   -1.11035700    0.12687900
 C                  5.03348000   -0.77949300    0.31748100
 H                  5.30798400    0.24053400    0.59328900
 C                  6.02306100   -1.76125700    0.16537600
 H                  7.07115700   -1.49649900    0.31772400
 C                  5.67224200   -3.06431500   -0.16299900
 H                  6.44281500   -3.82989900   -0.27242800
 C                  4.32579800   -3.41392400   -0.34706500
 H                  4.06227300   -4.44332600   -0.59407400
 C                  3.33105800   -2.44972700   -0.20730500
 C                  1.46588600   -3.99095800   -0.63698200
 H                  1.89590500   -4.39878100   -1.56849600
 H                  0.37579300   -3.96532800   -0.75811600
 H                  1.70019600   -4.69204800    0.18442100
 C                 -2.75404500   -2.50630300   -0.79680400
 H                 -3.79109400   -2.82514600   -0.98351500
 C                 -1.97200400   -2.64073800   -2.10475500
 H                 -0.90854000   -2.39784100   -1.96089000
 H                 -2.35377800   -1.97487600   -2.89421300
 H                 -2.03630800   -3.67464400   -2.47998600
 C                 -2.18083800   -3.40555200    0.29922900
 H                 -1.98783000   -4.41201500   -0.10538300
 H                 -2.87456800   -3.52529300    1.14397000
 H                 -1.23115700   -3.02001200    0.70308400
 C                 -3.76674500   -0.82274600    1.36297800
 H                 -3.10847200   -1.49988400    1.93272400
 C                 -3.80115300    0.49231800    2.14573700
 H                 -4.37959600    1.27278700    1.63097200
 H                 -2.79314600    0.88390100    2.33444000
 H                 -4.27205200    0.31625300    3.12598500
 C                 -5.15700500   -1.45620100    1.28938800
 H                 -5.52295800   -1.66553000    2.30745200
 H                 -5.16710300   -2.40721600    0.73642300
 H                 -5.88288600   -0.77686600    0.81625600
 C                 -3.98600100    0.04017200   -1.57768300
 H                 -3.26678100    0.25417400   -2.38655000
 C                 -4.57413900    1.37861300   -1.12433000
 H                 -3.81114700    2.04241100   -0.69432700
 H                 -5.02443900    1.89559800   -1.98690500
 H                 -5.37045700    1.23423400   -0.37764600
 C                 -5.08110200   -0.86239900   -2.15234300
 H                 -4.68013200   -1.76314400   -2.63776400
 H                 -5.80690500   -1.17901800   -1.38964600
 H                 -5.63922500   -0.30488000   -2.92240300
 H                 -0.59459800    0.09513500    1.81086700
86
 Complex TS(7tb-2) (tol)
 Os                -0.80638100    0.48003200   -0.17100900
 H                 -0.67366300    0.15346900   -1.76649100
 H                 -1.69768300    1.70028000    0.44225800
 H                 -1.43032400    1.48848600   -1.26400500
 Ge                 1.01641600   -1.13177900   -0.15611900
 P                  1.07441100    1.97365600   -0.08892700
 P                 -2.84959200   -0.73027600   -0.23023000
 N                  2.61587200   -0.27288700    0.11898000
 N                  1.98776900   -2.66330600   -0.42820900
 O                  0.61808900   -1.47733200    2.40804100
 O                 -1.00917900   -0.36865600    3.59396200
 C                 -0.28165600   -0.73795800    2.72747200
 C                  0.93391800    3.37335500    1.20221400
 C                  2.26841900    4.05651300    1.54219000
 H                  2.08371500    4.81666600    2.31960700
 H                  2.72397800    4.57089100    0.68938600
 H                  3.00678000    3.35376600    1.95579200
 C                  0.39077600    2.74462500    2.49650200
 H                  0.36585200    3.51737200    3.28229900
 H                  1.02653900    1.92408800    2.86459600
 H                 -0.62477300    2.35100800    2.36880400
 C                 -0.06995100    4.42204300    0.70815100
 H                 -1.01500100    3.95888600    0.38552500
 H                  0.33112800    5.01803100   -0.12453800
 H                 -0.30174000    5.12028500    1.52962200
 C                  1.59792400    2.67631800   -1.79303500
 C                  2.67079600    3.77018100   -1.71729600
 H                  3.02333200    3.99147400   -2.73851100
 H                  3.55332900    3.47048600   -1.13233400
 H                  2.27676500    4.70846500   -1.30266600
 C                  0.38074100    3.23817500   -2.54249000
 H                 -0.14187600    4.02450000   -1.98101300
 H                 -0.34581900    2.45101900   -2.78035000
 H                  0.72348600    3.68031500   -3.49307400
 C                  2.15985600    1.50377500   -2.61619600
 H                  2.38407700    1.86435300   -3.63379200
 H                  1.43267200    0.68440500   -2.70727900
 H                  3.09206800    1.09616500   -2.19812100
 C                  2.66276200    1.12169700    0.47644300
 H                  3.52635800    1.62549700    0.01302400
 H                  2.75351300    1.24833600    1.56885400
 C                  3.70225500   -1.12780700    0.13498300
 C                  5.02998800   -0.80253700    0.41216700
 H                  5.29689600    0.22352100    0.67102400
 C                  6.00947000   -1.79835200    0.36180400
 H                  7.04836200   -1.54256800    0.57817900
 C                  5.66607700   -3.11071600    0.04559100
 H                  6.43476300   -3.88471000    0.01259600
 C                  4.33694500   -3.45233100   -0.22489200
 H                  4.07759300   -4.48496800   -0.46226400
 C                  3.34863700   -2.46954200   -0.18262900
 C                  1.48474600   -3.99162000   -0.70883300
 H                  1.95529200   -4.41297300   -1.61293900
 H                  0.40237100   -3.94768500   -0.88166300
 H                  1.66983700   -4.68048100    0.13311600
 C                 -2.74998700   -2.55376400   -0.65804600
 H                 -3.79008600   -2.90171000   -0.75542700
 C                 -2.05329400   -2.76307500   -2.00357100
 H                 -1.00017600   -2.44665600   -1.96325400
 H                 -2.52898700   -2.19693400   -2.81877500
 H                 -2.07863900   -3.82967700   -2.27971300
 C                 -2.08457700   -3.36986400    0.45069400
 H                 -1.93094000   -4.40809300    0.11486800
 H                 -2.69696300   -3.41231400    1.36328400
 H                 -1.10161200   -2.95966200    0.73148600
 C                 -3.75747700   -0.76581900    1.41327000
 H                 -3.07120900   -1.37860900    2.02129000
 C                 -3.84267600    0.59356300    2.11126100
 H                 -4.48095500    1.30336400    1.56563500
 H                 -2.85205000    1.04579600    2.23997200
 H                 -4.27950600    0.45539400    3.11355000
 C                 -5.12593800   -1.45022600    1.39522200
 H                 -5.47193200   -1.61086400    2.42917000
 H                 -5.11570300   -2.43188200    0.89885400
 H                 -5.88018500   -0.82248300    0.89596600
 C                 -4.00216500   -0.06068700   -1.56036000
 H                 -3.29455700    0.08048500   -2.39457500
 C                 -4.55502000    1.31867000   -1.19311500
 H                 -3.77594000    1.98411800   -0.79509000
 H                 -4.98539700    1.79706200   -2.08767400
 H                 -5.36010300    1.24022000   -0.44570800
 C                 -5.12713700   -0.97716800   -2.04813900
 H                 -4.75699900   -1.92840700   -2.45594400
 H                 -5.85585700   -1.20545000   -1.25738600
 H                 -5.67544700   -0.47195800   -2.86058800
 H                 -0.64457900    0.09023700    1.55666800
83
 Complex 2 (tol)
 Os                 0.78970800    0.50828700   -0.03159400
 H                  0.78395200    0.21762800    1.61131000
 H                  1.49660200    1.58208800   -1.04161300
 H                  1.49824900    1.71387200    0.80626300
 Ge                -0.89587300   -1.16116800    0.08327200
 P                 -1.16813200    1.88945600   -0.03792600
 P                  2.85852400   -0.64145600   -0.10585200
 N                 -2.56549000   -0.46006400   -0.23658600
 N                 -1.72579500   -2.78878200    0.26959300
 C                 -1.18967100    3.29692200   -1.32911000
 C                 -2.57289500    3.92363600   -1.57190600
 H                 -2.47727100    4.68250800   -2.36679500
 H                 -2.98407300    4.43075600   -0.69302600
 H                 -3.31302800    3.18934600   -1.92379500
 C                 -0.71437900    2.70277900   -2.66642400
 H                 -0.79788200    3.47801500   -3.44630800
 H                 -1.32523800    1.84366400   -2.98615400
 H                  0.32776800    2.36661800   -2.61760300
 C                 -0.20051800    4.38530600   -0.89519000
 H                  0.78038200    3.95737600   -0.63793000
 H                 -0.57152300    4.95713300   -0.03196600
 H                 -0.05294400    5.09939300   -1.72276000
 C                 -1.66616400    2.55952900    1.69089700
 C                 -2.80659900    3.58477400    1.67583900
 H                 -3.13011700    3.77053600    2.71376000
 H                 -3.69169100    3.23884200    1.12077600
 H                 -2.48801000    4.55169900    1.26216100
 C                 -0.45100900    3.18879600    2.38765000
 H                 -0.02534300    4.02894800    1.82185100
 H                  0.34502700    2.45055300    2.54681800
 H                 -0.76612700    3.57569500    3.37159200
 C                 -2.11945600    1.35200000    2.53111500
 H                 -2.31912800    1.69342600    3.56044700
 H                 -1.34093400    0.57826600    2.58426500
 H                 -3.04590100    0.89389200    2.15321100
 C                 -2.73127000    0.94014000   -0.53729600
 H                 -3.60060200    1.36481700   -0.00948700
 H                 -2.89418600    1.09205800   -1.61752700
 C                 -3.57619500   -1.40089900   -0.23751900
 C                 -4.93240200   -1.18671900   -0.48468500
 H                 -5.29081400   -0.18366000   -0.72262700
 C                 -5.82167000   -2.26357000   -0.42982500
 H                 -6.88261100   -2.09409300   -0.62260600
 C                 -5.36214400   -3.54538900   -0.13525900
 H                 -6.06267000   -4.38144300   -0.09614700
 C                 -4.00400500   -3.77549900    0.10755800
 H                 -3.65321000   -4.78394300    0.33120000
 C                 -3.10364800   -2.71187500    0.05683500
 C                 -1.10616000   -4.05550900    0.59694400
 H                 -1.54479700   -4.49108400    1.51037200
 H                 -0.03363400   -3.90320100    0.77771900
 H                 -1.21554100   -4.78592900   -0.22275600
 C                  3.04900700   -1.89207100   -1.49734400
 H                  4.02437300   -2.37796800   -1.33761300
 C                  1.97035400   -2.97453200   -1.43619800
 H                  0.98943900   -2.56736400   -1.72487400
 H                  1.87368500   -3.42332600   -0.43595300
 H                  2.21346200   -3.78713700   -2.13991800
 C                  3.06332300   -1.23315800   -2.87749200
 H                  3.08468500   -2.00943600   -3.65968200
 H                  3.94485000   -0.59356800   -3.03038600
 H                  2.16198500   -0.61965900   -3.03244600
 C                  4.34349600    0.47382000   -0.41689700
 H                  4.11040700    0.83518500   -1.43275200
 C                  4.41066600    1.71571200    0.47514900
 H                  4.65628700    1.46875300    1.51823300
 H                  3.46448400    2.27052300    0.47060700
 H                  5.20241800    2.38638300    0.10208100
 C                  5.70474900   -0.22426000   -0.45466100
 H                  6.46288100    0.46596800   -0.85992800
 H                  5.71517400   -1.12654200   -1.08320700
 H                  6.03601900   -0.50745200    0.55645100
 C                  3.20129200   -1.68314900    1.42847600
 H                  2.20674400   -2.12884200    1.60104900
 C                  3.52069800   -0.80568700    2.64106000
 H                  2.84077500    0.05548600    2.71462200
 H                  3.42356700   -1.39411300    3.56791500
 H                  4.55561100   -0.43136600    2.59930900
 C                  4.21484300   -2.82440300    1.30758600
 H                  3.94379800   -3.55837000    0.53548400
 H                  5.22997600   -2.46253800    1.09053900
 H                  4.26299900   -3.36796200    2.26603500
 H                  0.48349500    0.00885200   -1.61193700

   
